# Supplementary material for: Quantifying the Intrinsic Strength of C–H⋯O Intermolecular Interactions
Source: Molecules. 2023 May 31;28(11):4478. doi: 10.3390/molecules28114478 (PMC10254764; doi:10.3390/molecules28114478)
Supplement: Supplementary file 1 [file molecules-28-04478-s001.zip]

Archive with 5 entries (5 files):
- dimers.xlsx
- DLPNO.xlsx
- CHO.xlsx
- OHO.xlsx
- SI.pdf
