# Supplementary material for: Quantifying the Intrinsic Strength of C–H⋯O Intermolecular Interactions
Source: Molecules. 2023 May 31;28(11):4478. doi: 10.3390/molecules28114478 (PMC10254764; doi:10.3390/molecules28114478)
Supplement: Supplementary file 1 [file molecules-28-04478-s001.zip › dimers.xlsx]

## Sheet: dimer1
benzofuran–formaldehyde adduct in the MP2/aTZ geometry listed below
quantity (named in a self-explanatory way)	value	unit (with comments)
HF_dimer	-495.363	h
HF_monomer1	-113.922	h
HF_monomer2	-381.444	h
MP2a5Z_dimer	-2.07096	h
MP2a5Z_monomer1	-0.438373	h
MP2a5Z_monomer2	-1.62274	h
CCaTZ_dimer	-2.04328	h
CCaTZ_monomer1	-0.430566	h
CCaTZ_monomer2	-1.60477	h
MP2aTZ_dimer	-1.92143	h
MP2aTZ_monomer1	-0.40407	h
MP2aTZ_monomer2	-1.50793	h
correction_dimer	-0.121849	in h: CCaTZ_dimer - MP2aTZ_dimer
correction_monomer1	-0.0264958	in h: CCaTZ_monomer1 - MP2aTZ_monomer1
correction_monomer2	-0.0968389	in h: CCaTZ_monomer2 - MP2aTZ_monomer2
E_dimer	-497.556	in h: HF_dimer + MP2a5Z_dimer + correction_dimer
E_monomer1	-114.387	in h: HF_monomer1 + MP2a5Z_monomer1 + correction_monomer1
E_monomer2	-383.163	in h: HF_monomer2 + MP2a5Z_monomer2 + correction_monomer2
HF_part	6.67503	kJ/mol: 2625.5*(HF_dimer-HF_monomer1-HF_monomer2)
MP2_part	-25.8571	kJ/mol: 2625.5*(MP2a5Z_dimer-MP2a5Z_monomer1-MP2a5Z_monomer2)
correction_part	3.90183	kJ/mol: 2625.5*(correction_dimer-correction_monomer1-correction_monomer2)
dE	-15.2803	kJ/mol: 2625.5*(E_dimer - E_monomer1 - E_monomer2)
		Turbomole input of coordinates (in Bohr):
		$coord
		2.37441791087941 -3.00379915617858 -1.58657964826331 o 4.11300563738299 -2.50902728061419 0.26816198472422 c 3.11104827528729 -1.15963998953521 2.21240104736521 c 0.51222130829764 -0.74346371356367 1.56473143038905 c 0.17119377145257 -1.92158512521923 -0.79114667577842 c -2.09500738107882 -1.91596507970003 -2.11557824354652 c -4.09804149289229 -0.64865993292906 -0.97935017053090 c -3.820463400684…

## Sheet: dimer2
benzofuran–formaldehyde adduct in the "semi-experimental" geometry listed below
quantity (named in a self-explanatory way)	value	unit (with comments)
HF_dimer	-495.368	h
HF_monomer1	-113.923	h
HF_monomer2	-381.445	h
MP2a5Z_dimer	-2.06587	h
MP2a5Z_monomer1	-0.437403	h
MP2a5Z_monomer2	-1.62138	h
CCaTZ_dimer	-2.03835	h
CCaTZ_monomer1	-0.429467	h
CCaTZ_monomer2	-1.60312	h
MP2aTZ_dimer	-1.91603	h
MP2aTZ_monomer1	-0.402951	h
MP2aTZ_monomer2	-1.50628	h
correction_dimer	-0.12232	in h: CCaTZ_dimer - MP2aTZ_dimer
correction_monomer1	-0.0265155	in h: CCaTZ_monomer1 - MP2aTZ_monomer1
correction_monomer2	-0.0968331	in h: CCaTZ_monomer2 - MP2aTZ_monomer2
E_dimer	-497.556	in h: HF_dimer + MP2a5Z_dimer + correction_dimer
E_monomer1	-114.387	in h: HF_monomer1 + MP2a5Z_monomer1 + correction_monomer1
E_monomer2	-383.163	in h: HF_monomer2 + MP2a5Z_monomer2 + correction_monomer2
HF_part	0.308431	kJ/mol: 2625.5*(HF_dimer-HF_monomer1-HF_monomer2)
MP2_part	-18.594	kJ/mol: 2625.5*(MP2a5Z_dimer-MP2a5Z_monomer1-MP2a5Z_monomer2)
correction_part	2.70134	kJ/mol: 2625.5*(correction_dimer-correction_monomer1-correction_monomer2)
dE	-15.5842	kJ/mol: 2625.5*(E_dimer - E_monomer1 - E_monomer2)
		Turbomole input of coordinates (in Bohr):
		$coord
		-3.75506270639900 -1.28163801332808 -1.57849174573324 c -3.75506270639900 -1.28163801332808 1.07466484757687 c -1.51715234144686 -1.28163801332808 2.43545818544326 c -1.51684246415559 -1.28336699935610 -2.94629095977837 c -5.53435571962004 -1.28144174637192 -2.57896623973246 h -5.53874727307751 -1.27514215533533 2.06726751729421 h -1.53537461149831 -1.26395741437536 4.47665803771598 h -1.49141378…

## Sheet: dimer3
formamide dimer (C_s symmetry) in the MP2/aTZ geometry listed below
quantity (named in a self-explanatory way)	value	unit (with comments)
HF_dimer	-227.848	h
HF_monomer1	-113.922	h
HF_monomer2	-113.922	h
MP2a5Z_dimer	-0.880166	h
MP2a5Z_monomer1	-0.43839	h
MP2a5Z_monomer2	-0.438429	h
CCaTZ_dimer	-0.863633	h
CCaTZ_monomer1	-0.430321	h
CCaTZ_monomer2	-0.430432	h
MP2aTZ_dimer	-0.810671	h
MP2aTZ_monomer1	-0.403834	h
MP2aTZ_monomer2	-0.403958	h
correction_dimer	-0.052962	in h: CCaTZ_dimer - MP2aTZ_dimer
correction_monomer1	-0.0264876	in h: CCaTZ_monomer1 - MP2aTZ_monomer1
correction_monomer2	-0.0264748	in h: CCaTZ_monomer2 - MP2aTZ_monomer2
E_dimer	-228.781	in h: HF_dimer + MP2a5Z_dimer + correction_dimer
E_monomer1	-114.387	in h: HF_monomer1 + MP2a5Z_monomer1 + correction_monomer1
E_monomer2	-114.387	in h: HF_monomer2 + MP2a5Z_monomer2 + correction_monomer2
HF_part	-10.3389	kJ/mol: 2625.5*(HF_dimer-HF_monomer1-HF_monomer2)
MP2_part	-8.78853	kJ/mol: 2625.5*(MP2a5Z_dimer-MP2a5Z_monomer1-MP2a5Z_monomer2)
correction_part	0.000866415	kJ/mol: 2625.5*(correction_dimer-correction_monomer1-correction_monomer2)
dE	-19.1265	kJ/mol: 2625.5*(E_dimer - E_monomer1 - E_monomer2)
		Turbomole input of coordinates (in Bohr):
		$coord
		2.14497474867524 -2.01408263186514 0.00000000000000 c 0.23594884279443 -3.29295479229550 0.00000000000000 o 3.06247269098774 -1.41980155759528 1.76404989641808 h 3.06247269098774 -1.41980155759528 -1.76404989641808 h -2.16196055202069 2.02685292863966 0.00000000000000 c 0.06266851531335 2.60125597371771 0.00000000000000 o -3.64477384643820 3.48015625976603 0.00000000000000 h -2.76180309029964 0.0…

## Sheet: dimer4
formamide dimer (C_2h symmetry) in the MP2/aTZ geometry listed below
quantity (named in a self-explanatory way)	value	unit (with comments)
HF_dimer	-227.848	h
HF_monomer1	-113.922	h
HF_monomer2	-113.922	h
MP2a5Z_dimer	-0.878002	h
MP2a5Z_monomer1	-0.438446	h
MP2a5Z_monomer2	-0.438446	h
CCaTZ_dimer	-0.861916	h
CCaTZ_monomer1	-0.430356	h
CCaTZ_monomer2	-0.430356	h
MP2aTZ_dimer	-0.808544	h
MP2aTZ_monomer1	-0.403866	h
MP2aTZ_monomer2	-0.403866	h
correction_dimer	-0.0533721	in h: CCaTZ_dimer - MP2aTZ_dimer
correction_monomer1	-0.0264899	in h: CCaTZ_monomer1 - MP2aTZ_monomer1
correction_monomer2	-0.0264899	in h: CCaTZ_monomer2 - MP2aTZ_monomer2
E_dimer	-228.78	in h: HF_dimer + MP2a5Z_dimer + correction_dimer
E_monomer1	-114.387	in h: HF_monomer1 + MP2a5Z_monomer1 + correction_monomer1
E_monomer2	-114.387	in h: HF_monomer2 + MP2a5Z_monomer2 + correction_monomer2
HF_part	-12.0793	kJ/mol: 2625.5*(HF_dimer-HF_monomer1-HF_monomer2)
MP2_part	-2.91371	kJ/mol: 2625.5*(MP2a5Z_dimer-MP2a5Z_monomer1-MP2a5Z_monomer2)
correction_part	-1.03029	kJ/mol: 2625.5*(correction_dimer-correction_monomer1-correction_monomer2)
dE	-16.0233	kJ/mol: 2625.5*(E_dimer - E_monomer1 - E_monomer2)
		Turbomole input of coordinates (in Bohr):
		$coord
		3.11932935357941 1.35472954685665 0.00000000000000 c 4.90078740713363 2.42721148823164 0.00000000000000 h 1.34728213616695 2.43162777820420 0.00000000000000 h 3.11932935357941 -0.94409016845447 0.00000000000000 o -3.11932935357941 -1.35472954685665 0.00000000000000 c -4.90078740713363 -2.42721148823164 0.00000000000000 h -1.34728213616695 -2.43162777820420 0.00000000000000 h -3.11932935357941 0.9…

## Sheet: dimer5
the glycine dimer shown in the left part of Figure 1 of the main text; the experimental geometry from ref. [19] is listed below
quantity (named in a self-explanatory way)	value	unit (with comments)
HF_dimer	-565.788	h
HF_monomer1	-282.91	h
HF_monomer2	-282.91	h
MP2a5Z_dimer	-2.27317	h
MP2a5Z_monomer1	-1.13004	h
MP2a5Z_monomer2	-1.12993	h
CCaTZ_dimer	-2.21762	h
CCaTZ_monomer1	-1.10252	h
CCaTZ_monomer2	-1.10217	h
MP2aTZ_dimer	-2.09898	h
MP2aTZ_monomer1	-1.04321	h
MP2aTZ_monomer2	-1.04287	h
correction_dimer	-0.11864	in h: CCaTZ_dimer - MP2aTZ_dimer
correction_monomer1	-0.0593079	in h: CCaTZ_monomer1 - MP2aTZ_monomer1
correction_monomer2	-0.0593036	in h: CCaTZ_monomer2 - MP2aTZ_monomer2
E_dimer	-568.179	in h: HF_dimer + MP2a5Z_dimer + correction_dimer
E_monomer1	-284.1	in h: HF_monomer1 + MP2a5Z_monomer1 + correction_monomer1
E_monomer2	-284.099	in h: HF_monomer2 + MP2a5Z_monomer2 + correction_monomer2
HF_part	86.5241	kJ/mol: 2625.5*(HF_dimer-HF_monomer1-HF_monomer2)
MP2_part	-34.6506	kJ/mol: 2625.5*(MP2a5Z_dimer-MP2a5Z_monomer1-MP2a5Z_monomer2)
correction_part	-0.0744138	kJ/mol: 2625.5*(correction_dimer-correction_monomer1-correction_monomer2)
dE	51.7992	kJ/mol: 2625.5*(E_dimer - E_monomer1 - E_monomer2)
		Turbomole input of coordinates (in Bohr):
		$coord
		-0.31143631533022 -2.03996880908072 5.49873455010131 o 3.55853383220629 -3.53719882416601 4.77931581131175 o 3.10953490303266 -3.38602073353516 -0.27173316927829 n 1.50685816973235 -2.59044603159030 4.09164447155466 c 1.18843931634112 -2.05829915256970 1.26801568379693 c -0.67804318511003 -2.69834939377807 0.67105119841836 h 1.37854576530941 -0.03345760118274 0.94071511758114 h 2.84421735397552 -…

## Sheet: dimer6
the glycine dimer shown in the right part of Figure 1 of the main text; the experimental geometry from ref. [19] is listed below
quantity (named in a self-explanatory way)	value	unit (with comments)
HF_dimer	-565.833	h
HF_monomer1	-282.91	h
HF_monomer2	-282.91	h
MP2a5Z_dimer	-2.26304	h
MP2a5Z_monomer1	-1.12996	h
MP2a5Z_monomer2	-1.12984	h
CCaTZ_dimer	-2.20706	h
CCaTZ_monomer1	-1.10208	h
CCaTZ_monomer2	-1.1018	h
MP2aTZ_dimer	-2.08821	h
MP2aTZ_monomer1	-1.04277	h
MP2aTZ_monomer2	-1.04248	h
correction_dimer	-0.118851	in h: CCaTZ_dimer - MP2aTZ_dimer
correction_monomer1	-0.0593109	in h: CCaTZ_monomer1 - MP2aTZ_monomer1
correction_monomer2	-0.059315	in h: CCaTZ_monomer2 - MP2aTZ_monomer2
E_dimer	-568.215	in h: HF_dimer + MP2a5Z_dimer + correction_dimer
E_monomer1	-284.1	in h: HF_monomer1 + MP2a5Z_monomer1 + correction_monomer1
E_monomer2	-284.099	in h: HF_monomer2 + MP2a5Z_monomer2 + correction_monomer2
HF_part	-31.9899	kJ/mol: 2625.5*(HF_dimer-HF_monomer1-HF_monomer2)
MP2_part	-8.49993	kJ/mol: 2625.5*(MP2a5Z_dimer-MP2a5Z_monomer1-MP2a5Z_monomer2)
correction_part	-0.591222	kJ/mol: 2625.5*(correction_dimer-correction_monomer1-correction_monomer2)
dE	-41.0811	kJ/mol: 2625.5*(E_dimer - E_monomer1 - E_monomer2)
		Turbomole input of coordinates (in Bohr):
		$coord
		-4.39377388568042 -2.03996880908072 7.62097258637720 o -0.52380373814391 -3.53719882416601 6.90155384758764 o -0.97280266731754 -3.38602073353516 1.85050486699760 n -2.57547940061785 -2.59044603159030 6.21388250783055 c -2.89389825400908 -2.05829915256970 3.39025372007282 c -4.76038075546023 -2.69834939377807 2.79328923469425 h -2.70379180504079 -0.03345760118274 3.06295315385703 h -1.23812021637…

## Sheet: dimer7
the NMA–DMF dimer with N-H…O hydrogen bonding shown in the Graphical Abstract; the PBE/aug-cc-pVQZ geometry is listed below
quantity (named in a self-explanatory way)	value	unit (with comments)
HF_dimer	-494.229	h
HF_monomer1	-247.102	h
HF_monomer2	-247.119	h
MP2a5Z_dimer	-2.10012	h
MP2a5Z_monomer1	-1.0492	h
MP2a5Z_monomer2	-1.0471	h
CCaTZ_dimer	-2.09175	h
CCaTZ_monomer1	-1.04515	h
CCaTZ_monomer2	-1.04297	h
MP2aTZ_dimer	-1.94649	h
MP2aTZ_monomer1	-0.972693	h
MP2aTZ_monomer2	-0.970295	h
correction_dimer	-0.145261	in h: CCaTZ_dimer - MP2aTZ_dimer
correction_monomer1	-0.0724582	in h: CCaTZ_monomer1 - MP2aTZ_monomer1
correction_monomer2	-0.0726718	in h: CCaTZ_monomer2 - MP2aTZ_monomer2
E_dimer	-496.474	in h: HF_dimer + MP2a5Z_dimer + correction_dimer
E_monomer1	-248.223	in h: HF_monomer1 + MP2a5Z_monomer1 + correction_monomer1
E_monomer2	-248.238	in h: HF_monomer2 + MP2a5Z_monomer2 + correction_monomer2
HF_part	-22.6555	kJ/mol: 2625.5*(HF_dimer-HF_monomer1-HF_monomer2)
MP2_part	-10.0147	kJ/mol: 2625.5*(MP2a5Z_dimer-MP2a5Z_monomer1-MP2a5Z_monomer2)
correction_part	-0.344659	kJ/mol: 2625.5*(correction_dimer-correction_monomer1-correction_monomer2)
dE	-33.0149	kJ/mol: 2625.5*(E_dimer - E_monomer1 - E_monomer2)
		Turbomole input of coordinates (in Bohr):
		$coord
		-4.96402661973912 -3.50040640752885 -0.33453199695623 c -5.18652108489894 -4.60524423975110 1.40712275506103 h -2.95616425765613 -3.40723912972532 -0.84331619179596 h -6.00078517829803 -4.49787189060667 -1.82846255021350 h -6.17006495555580 -0.92100582518526 0.04952460393465 c -8.42508837801116 -0.70137807456902 0.59486933026732 o -4.57654394536931 1.08379707028859 -0.25439627056508 n -2.72530964…

## Sheet: dimer8
the NMA–DMF dimer with C-H…O hydrogen bonding shown in the Graphical Abstract; the PBE/aug-cc-pVQZ geometry is listed below
quantity (named in a self-explanatory way)	value	unit (with comments)
HF_dimer	-494.227	h
HF_monomer1	-247.101	h
HF_monomer2	-247.12	h
MP2a5Z_dimer	-2.09949	h
MP2a5Z_monomer1	-1.04939	h
MP2a5Z_monomer2	-1.04637	h
CCaTZ_dimer	-2.09157	h
CCaTZ_monomer1	-1.04536	h
CCaTZ_monomer2	-1.04227	h
MP2aTZ_dimer	-1.94588	h
MP2aTZ_monomer1	-0.972872	h
MP2aTZ_monomer2	-0.969625	h
correction_dimer	-0.145687	in h: CCaTZ_dimer - MP2aTZ_dimer
correction_monomer1	-0.0724849	in h: CCaTZ_monomer1 - MP2aTZ_monomer1
correction_monomer2	-0.0726453	in h: CCaTZ_monomer2 - MP2aTZ_monomer2
E_dimer	-496.472	in h: HF_dimer + MP2a5Z_dimer + correction_dimer
E_monomer1	-248.223	in h: HF_monomer1 + MP2a5Z_monomer1 + correction_monomer1
E_monomer2	-248.239	in h: HF_monomer2 + MP2a5Z_monomer2 + correction_monomer2
HF_part	-15.8048	kJ/mol: 2625.5*(HF_dimer-HF_monomer1-HF_monomer2)
MP2_part	-9.80532	kJ/mol: 2625.5*(MP2a5Z_dimer-MP2a5Z_monomer1-MP2a5Z_monomer2)
correction_part	-1.46305	kJ/mol: 2625.5*(correction_dimer-correction_monomer1-correction_monomer2)
dE	-27.0732	kJ/mol: 2625.5*(E_dimer - E_monomer1 - E_monomer2)
		Turbomole input of coordinates (in Bohr):
		$coord
		6.47904194980125 -2.46004752699384 -1.46712431563076 c 7.98604562844582 -1.42986521537736 -2.45166218223351 h 5.35306564105653 -3.50143024539993 -2.86346752165969 h 7.33425073932158 -3.85816329613541 -0.19730961255532 h 4.72806517877047 -0.77809678241897 0.06194947451979 c 2.99154481265625 -1.65998094603111 1.34698970104789 o 5.20640588560941 1.74664914070930 -0.06570152575663 n 6.59391651169324 …

## Sheet: dimer9
L-asparagine:water dimer employed to model the C-H…O interaction; prepared using the ND structure of L-asparagine monohydrate from ref. [67]
quantity (named in a self-explanatory way)	value	unit (with comments)
HF_dimer	-565.892	h
HF_monomer1	-489.822	h
HF_monomer2	-76.067	h
MP2a5Z_dimer	-2.26436	h
MP2a5Z_monomer1	-1.96976	h
MP2a5Z_monomer2	-0.292928	h
CCaTZ_dimer	-2.20733	h
CCaTZ_monomer1	-1.92347	h
CCaTZ_monomer2	-0.282025	h
MP2aTZ_dimer	-2.09001	h
MP2aTZ_monomer1	-1.81981	h
MP2aTZ_monomer2	-0.26868	h
correction_dimer	-0.117328	in h: CCaTZ_dimer - MP2aTZ_dimer
correction_monomer1	-0.103656	in h: CCaTZ_monomer1 - MP2aTZ_monomer1
correction_monomer2	-0.0133451	in h: CCaTZ_monomer2 - MP2aTZ_monomer2
E_dimer	-568.274	in h: HF_dimer + MP2a5Z_dimer + correction_dimer
E_monomer1	-491.895	in h: HF_monomer1 + MP2a5Z_monomer1 + correction_monomer1
E_monomer2	-76.3732	in h: HF_monomer2 + MP2a5Z_monomer2 + correction_monomer2
HF_part	-7.84421	kJ/mol: 2625.5*(HF_dimer-HF_monomer1-HF_monomer2)
MP2_part	-4.4125	kJ/mol: 2625.5*(MP2a5Z_dimer-MP2a5Z_monomer1-MP2a5Z_monomer2)
correction_part	-0.860232	kJ/mol: 2625.5*(correction_dimer-correction_monomer1-correction_monomer2)
dE	-13.1169	kJ/mol: 2625.5*(E_dimer - E_monomer1 - E_monomer2)
		Turbomole input of coordinates (in Bohr):
		$coord
		-5.87270190316871 -3.03357736112132 2.41346373061490 h
		-4.15116139610989 -5.40707338402569 2.65534867562427 h
		-4.65949772585613 -4.07292673420842 1.54607943562039 o
		1.39707453004236 1.27121876959218 3.25250213361613 c
		-0.53422557776677 0.71752901265668 1.15490612611306 c
		0.50512379532033 -0.85283340377129 -1.02016865283831 c
		2.88806844888913 0.23942830103661 -2.18235022456298 c
		-0.91972970887544 -1.06637245678737 -2.49604476262200 h
		-0.59847626628488 3.96974768735287 -1.14678030374165 h
		-1.99120442622160 4.37225935365752 1.69158834785259 h
		-3.44440382241066 2.74520515324298 -0.57986246387596 h
		5.39006584882972 -0.29725392070291 -5.08119011240956 h
		2.98822393393207 -2.57815336309588 -4.81473872767268 h
		-2.06112429313837 -0.38418132281565 2.03740823017066 h
		0.92275327068806 -2.75389789345424 -0.36443368472699 h
		-1.68695851882701 3.10803257075702 0.21949169033467 n
		3.82537261080041 -0.99078341147194 -4.16845239022579 n
		2.65752186067708 -0.59394092356596 4.03295902649790 o
		1.45943549242758 3.44440382241066 4.13689396380661 o
		3.88584384705275 2.16316950431420 -1.28662003757519 o

## Sheet: dimer10
L-asparagine:water dimer employed to model the O-H…O interaction; prepared using the ND structure of L-asparagine monohydrate from ref. [67]
quantity (named in a self-explanatory way)	value	unit (with comments)
HF_dimer	-565.904	h
HF_monomer1	-489.822	h
HF_monomer2	-76.067	h
MP2a5Z_dimer	-2.26642	h
MP2a5Z_monomer1	-1.9699	h
MP2a5Z_monomer2	-0.292967	h
CCaTZ_dimer	-2.20921	h
CCaTZ_monomer1	-1.92382	h
CCaTZ_monomer2	-0.282099	h
MP2aTZ_dimer	-2.09211	h
MP2aTZ_monomer1	-1.82019	h
MP2aTZ_monomer2	-0.268765	h
correction_dimer	-0.117096	in h: CCaTZ_dimer - MP2aTZ_dimer
correction_monomer1	-0.103638	in h: CCaTZ_monomer1 - MP2aTZ_monomer1
correction_monomer2	-0.0133339	in h: CCaTZ_monomer2 - MP2aTZ_monomer2
E_dimer	-568.287	in h: HF_dimer + MP2a5Z_dimer + correction_dimer
E_monomer1	-491.896	in h: HF_monomer1 + MP2a5Z_monomer1 + correction_monomer1
E_monomer2	-76.3733	in h: HF_monomer2 + MP2a5Z_monomer2 + correction_monomer2
HF_part	-39.4474	kJ/mol: 2625.5*(HF_dimer-HF_monomer1-HF_monomer2)
MP2_part	-9.32063	kJ/mol: 2625.5*(MP2a5Z_dimer-MP2a5Z_monomer1-MP2a5Z_monomer2)
correction_part	-0.32506	kJ/mol: 2625.5*(correction_dimer-correction_monomer1-correction_monomer2)
dE	-49.0931	kJ/mol: 2625.5*(E_dimer - E_monomer1 - E_monomer2)
		Turbomole input of coordinates (in Bohr):
		$coord
		-0.18831120914205 1.27121876959218 3.25250213361613 c
		-2.11961131695118 0.71752901265668 1.15490612611306 c
		-1.08026194386408 -0.85283340377129 -1.02016865283831 c
		1.30268270970472 0.23942830103661 -2.18235022456298 c
		-2.50511544805985 -1.06637245678737 -2.49604476262200 h
		-2.18386200546929 3.96974768735287 -1.14678030374165 h
		-3.57659016540601 4.37225935365752 1.69158834785259 h
		-5.02978956159507 2.74520515324298 -0.57986246387596 h
		3.80468010964531 -0.29725392070291 -5.08119011240956 h
		1.40283819474766 -2.57815336309588 -4.81473872767268 h
		-3.64651003232278 -0.38418132281565 2.03740823017066 h
		-0.66263246849635 -2.75389789345424 -0.36443368472699 h
		-3.27234425801142 3.10803257075702 0.21949169033467 n
		2.23998687161600 -0.99078341147194 -4.16845239022579 n
		1.07213612149267 -0.59394092356596 4.03295902649790 o
		-0.12595024675683 3.44440382241066 4.13689396380661 o
		2.30045810786834 2.16316950431420 -1.28662003757519 o
		3.11115061887628 -3.03357736112132 2.41346373061490 h
		4.83269112593510 -5.40707338402569 2.65534867562427 h
		4.32435479618886 -4.07292673420842 1.54607943562039 o
