# Supplementary material for: Quantifying the Intrinsic Strength of C–H⋯O Intermolecular Interactions
Source: Molecules. 2023 May 31;28(11):4478. doi: 10.3390/molecules28114478 (PMC10254764; doi:10.3390/molecules28114478)
Supplement: Supplementary file 1 [file molecules-28-04478-s001.zip › CHO.xlsx]

## Sheet: R1 
the dimer of acrylic acid to describe the C-H…O interaction; a model with R = 296.75 pm between the donor carbon and the acceptor oxygen atoms
quantity (named in a self-explanatory way)	value	unit (with comments)
HF_dimer	-531.543	h
HF_monomer1	-265.775	h
HF_monomer2	-265.775	h
MP2a5Z_dimer	-2.0959	h
MP2a5Z_monomer1	-1.04409	h
MP2a5Z_monomer2	-1.04409	h
CCaTZ_dimer	-2.05573	h
CCaTZ_monomer1	-1.02444	h
CCaTZ_monomer2	-1.02444	h
MP2aTZ_dimer	-1.93404	h
MP2aTZ_monomer1	-0.963549	h
MP2aTZ_monomer2	-0.963549	h
correction_dimer	-0.12169	in h: CCaTZ_dimer - MP2aTZ_dimer
correction_monomer1	-0.0608879	in h: CCaTZ_monomer1 - MP2aTZ_monomer1
correction_monomer2	-0.0608879	in h: CCaTZ_monomer2 - MP2aTZ_monomer2
E_dimer	-533.76	in h: HF_dimer + MP2a5Z_dimer + correction_dimer
E_monomer1	-266.88	in h: HF_monomer1 + MP2a5Z_monomer1 + correction_monomer1
E_monomer2	-266.88	in h: HF_monomer2 + MP2a5Z_monomer2 + correction_monomer2
HF_part	16.8408	kJ/mol: 2625.5*(HF_dimer-HF_monomer1-HF_monomer2)
MP2_part	-20.2758	kJ/mol: 2625.5*(MP2a5Z_dimer-MP2a5Z_monomer1-MP2a5Z_monomer2)
correction_part	0.225791	kJ/mol: 2625.5*(correction_dimer-correction_monomer1-correction_monomer2)
dE	-3.20915	kJ/mol: 2625.5*(E_dimer - E_monomer1 - E_monomer2)
		Turbomole input of coordinates (in Bohr):
		$coord
		3.23711136411162 -1.55334438275348 0.00000000000000 c 1.24534002005016 -2.04467317730375 0.00000000000000 h 5.03046146422010 -3.26543625914787 0.00000000000000 c 4.60527308432083 -5.26665623387377 0.00000000000000 h 7.01278417761714 -2.75898965553452 0.00000000000000 h 3.77946276424980 1.25289892458170 0.00000000000000 c 2.19776199102452 2.93475518284992 0.00000000000000 o 6.34949030497428 1.8103…

## Sheet: R2
the dimer of acrylic acid to describe the C-H…O interaction; a model with R = 304.49 pm between the donor carbon and the acceptor oxygen atoms
quantity (named in a self-explanatory way)	value	unit (with comments)
HF_dimer	-531.546	h
HF_monomer1	-265.775	h
HF_monomer2	-265.775	h
MP2a5Z_dimer	-2.09465	h
MP2a5Z_monomer1	-1.04406	h
MP2a5Z_monomer2	-1.04406	h
CCaTZ_dimer	-2.05458	h
CCaTZ_monomer1	-1.02434	h
CCaTZ_monomer2	-1.02434	h
MP2aTZ_dimer	-1.93277	h
MP2aTZ_monomer1	-0.963449	h
MP2aTZ_monomer2	-0.963449	h
correction_dimer	-0.121809	in h: CCaTZ_dimer - MP2aTZ_dimer
correction_monomer1	-0.0608944	in h: CCaTZ_monomer1 - MP2aTZ_monomer1
correction_monomer2	-0.0608944	in h: CCaTZ_monomer2 - MP2aTZ_monomer2
E_dimer	-533.763	in h: HF_dimer + MP2a5Z_dimer + correction_dimer
E_monomer1	-266.88	in h: HF_monomer1 + MP2a5Z_monomer1 + correction_monomer1
E_monomer2	-266.88	in h: HF_monomer2 + MP2a5Z_monomer2 + correction_monomer2
HF_part	7.17774	kJ/mol: 2625.5*(HF_dimer-HF_monomer1-HF_monomer2)
MP2_part	-17.1366	kJ/mol: 2625.5*(MP2a5Z_dimer-MP2a5Z_monomer1-MP2a5Z_monomer2)
correction_part	-0.0533906	kJ/mol: 2625.5*(correction_dimer-correction_monomer1-correction_monomer2)
dE	-10.0122	kJ/mol: 2625.5*(E_dimer - E_monomer1 - E_monomer2)
		Turbomole input of coordinates (in Bohr):
		$coord
		3.32233801270476 -1.59416246722381 0.00000000000000 c 1.33056666864330 -2.08549126177408 0.00000000000000 h 5.11568811281324 -3.30625434361820 0.00000000000000 c 4.69049973291397 -5.30747431834410 0.00000000000000 h 7.09801082621028 -2.79980774000485 0.00000000000000 h 3.86468941284294 1.21208084011137 0.00000000000000 c 2.28298863961766 2.89393709837959 0.00000000000000 o 6.43471695356742 1.7695…

## Sheet: R3
the dimer of acrylic acid to describe the C-H…O interaction; a model with R = 312.35 pm between the donor carbon and the acceptor oxygen atoms
quantity (named in a self-explanatory way)	value	unit (with comments)
HF_dimer	-531.549	h
HF_monomer1	-265.775	h
HF_monomer2	-265.775	h
MP2a5Z_dimer	-2.09358	h
MP2a5Z_monomer1	-1.04403	h
MP2a5Z_monomer2	-1.04403	h
CCaTZ_dimer	-2.05358	h
CCaTZ_monomer1	-1.02426	h
CCaTZ_monomer2	-1.02426	h
MP2aTZ_dimer	-1.93168	h
MP2aTZ_monomer1	-0.963359	h
MP2aTZ_monomer2	-0.963359	h
correction_dimer	-0.121896	in h: CCaTZ_dimer - MP2aTZ_dimer
correction_monomer1	-0.0609	in h: CCaTZ_monomer1 - MP2aTZ_monomer1
correction_monomer2	-0.0609	in h: CCaTZ_monomer2 - MP2aTZ_monomer2
E_dimer	-533.765	in h: HF_dimer + MP2a5Z_dimer + correction_dimer
E_monomer1	-266.88	in h: HF_monomer1 + MP2a5Z_monomer1 + correction_monomer1
E_monomer2	-266.88	in h: HF_monomer2 + MP2a5Z_monomer2 + correction_monomer2
HF_part	0.11953	kJ/mol: 2625.5*(HF_dimer-HF_monomer1-HF_monomer2)
MP2_part	-14.4609	kJ/mol: 2625.5*(MP2a5Z_dimer-MP2a5Z_monomer1-MP2a5Z_monomer2)
correction_part	-0.251927	kJ/mol: 2625.5*(correction_dimer-correction_monomer1-correction_monomer2)
dE	-14.5933	kJ/mol: 2625.5*(E_dimer - E_monomer1 - E_monomer2)
		Turbomole input of coordinates (in Bohr):
		$coord
		3.40747017499126 -1.63507503800079 0.00000000000000 c 1.41569883092980 -2.12640383255106 0.00000000000000 h 5.20082027509974 -3.34716691439518 0.00000000000000 c 4.77563189520047 -5.34838688912108 0.00000000000000 h 7.18314298849678 -2.84072031078183 0.00000000000000 h 3.94982157512944 1.17116826933439 0.00000000000000 c 2.36812080190416 2.85302452760261 0.00000000000000 o 6.51984911585392 1.7286…

## Sheet: R4
the dimer of acrylic acid to describe the C-H…O interaction; a model with R = 320.34 pm between the donor carbon and the acceptor oxygen atoms
quantity (named in a self-explanatory way)	value	unit (with comments)
HF_dimer	-531.551	h
HF_monomer1	-265.775	h
HF_monomer2	-265.775	h
MP2a5Z_dimer	-2.09266	h
MP2a5Z_monomer1	-1.04401	h
MP2a5Z_monomer2	-1.04401	h
CCaTZ_dimer	-2.0527	h
CCaTZ_monomer1	-1.02418	h
CCaTZ_monomer2	-1.02418	h
MP2aTZ_dimer	-1.93074	h
MP2aTZ_monomer1	-0.963277	h
MP2aTZ_monomer2	-0.963277	h
correction_dimer	-0.121956	in h: CCaTZ_dimer - MP2aTZ_dimer
correction_monomer1	-0.0609049	in h: CCaTZ_monomer1 - MP2aTZ_monomer1
correction_monomer2	-0.0609049	in h: CCaTZ_monomer2 - MP2aTZ_monomer2
E_dimer	-533.766	in h: HF_dimer + MP2a5Z_dimer + correction_dimer
E_monomer1	-266.879	in h: HF_monomer1 + MP2a5Z_monomer1 + correction_monomer1
E_monomer2	-266.879	in h: HF_monomer2 + MP2a5Z_monomer2 + correction_monomer2
HF_part	-4.88687	kJ/mol: 2625.5*(HF_dimer-HF_monomer1-HF_monomer2)
MP2_part	-12.1845	kJ/mol: 2625.5*(MP2a5Z_dimer-MP2a5Z_monomer1-MP2a5Z_monomer2)
correction_part	-0.384761	kJ/mol: 2625.5*(correction_dimer-correction_monomer1-correction_monomer2)
dE	-17.4561	kJ/mol: 2625.5*(E_dimer - E_monomer1 - E_monomer2)
		Turbomole input of coordinates (in Bohr):
		$coord
		3.49269682358440 -1.67598760877776 0.00000000000000 c 1.50092547952294 -2.16731640332803 0.00000000000000 h 5.28604692369288 -3.38807948517215 0.00000000000000 c 4.86085854379361 -5.38929945989805 0.00000000000000 h 7.26836963708992 -2.88163288155880 0.00000000000000 h 4.03504822372258 1.13025569855742 0.00000000000000 c 2.45334745049730 2.81211195682564 0.00000000000000 o 6.60507576444706 1.6877…

## Sheet: R5
the dimer of acrylic acid to describe the C-H…O interaction; a model with R = 328.45 pm between the donor carbon and the acceptor oxygen atoms
quantity (named in a self-explanatory way)	value	unit (with comments)
HF_dimer	-531.552	h
HF_monomer1	-265.775	h
HF_monomer2	-265.775	h
MP2a5Z_dimer	-2.09187	h
MP2a5Z_monomer1	-1.04398	h
MP2a5Z_monomer2	-1.04398	h
CCaTZ_dimer	-2.05194	h
CCaTZ_monomer1	-1.02411	h
CCaTZ_monomer2	-1.02411	h
MP2aTZ_dimer	-1.92994	h
MP2aTZ_monomer1	-0.963202	h
MP2aTZ_monomer2	-0.963202	h
correction_dimer	-0.121995	in h: CCaTZ_dimer - MP2aTZ_dimer
correction_monomer1	-0.0609091	in h: CCaTZ_monomer1 - MP2aTZ_monomer1
correction_monomer2	-0.0609091	in h: CCaTZ_monomer2 - MP2aTZ_monomer2
E_dimer	-533.766	in h: HF_dimer + MP2a5Z_dimer + correction_dimer
E_monomer1	-266.879	in h: HF_monomer1 + MP2a5Z_monomer1 + correction_monomer1
E_monomer2	-266.879	in h: HF_monomer2 + MP2a5Z_monomer2 + correction_monomer2
HF_part	-8.28526	kJ/mol: 2625.5*(HF_dimer-HF_monomer1-HF_monomer2)
MP2_part	-10.262	kJ/mol: 2625.5*(MP2a5Z_dimer-MP2a5Z_monomer1-MP2a5Z_monomer2)
correction_part	-0.465175	kJ/mol: 2625.5*(correction_dimer-correction_monomer1-correction_monomer2)
dE	-19.0125	kJ/mol: 2625.5*(E_dimer - E_monomer1 - E_monomer2)
		Turbomole input of coordinates (in Bohr):
		$coord
		3.57792347217754 -1.71680569324809 0.00000000000000 c 1.58615212811609 -2.20813448779836 0.00000000000000 h 5.37127357228603 -3.42889756964248 0.00000000000000 c 4.94608519238676 -5.43011754436838 0.00000000000000 h 7.35359628568307 -2.92245096602913 0.00000000000000 h 4.12027487231573 1.08943761408709 0.00000000000000 c 2.53857409909044 2.77129387235531 0.00000000000000 o 6.69030241304021 1.6469…

## Sheet: R6
the dimer of acrylic acid to describe the C-H…O interaction; a model with R = 336.64 pm between the donor carbon and the acceptor oxygen atoms
quantity (named in a self-explanatory way)	value	unit (with comments)
HF_dimer	-531.553	h
HF_monomer1	-265.775	h
HF_monomer2	-265.775	h
MP2a5Z_dimer	-2.09121	h
MP2a5Z_monomer1	-1.04396	h
MP2a5Z_monomer2	-1.04396	h
CCaTZ_dimer	-2.05127	h
CCaTZ_monomer1	-1.02405	h
CCaTZ_monomer2	-1.02405	h
MP2aTZ_dimer	-1.92925	h
MP2aTZ_monomer1	-0.963135	h
MP2aTZ_monomer2	-0.963135	h
correction_dimer	-0.122018	in h: CCaTZ_dimer - MP2aTZ_dimer
correction_monomer1	-0.0609128	in h: CCaTZ_monomer1 - MP2aTZ_monomer1
correction_monomer2	-0.0609128	in h: CCaTZ_monomer2 - MP2aTZ_monomer2
E_dimer	-533.766	in h: HF_dimer + MP2a5Z_dimer + correction_dimer
E_monomer1	-266.879	in h: HF_monomer1 + MP2a5Z_monomer1 + correction_monomer1
E_monomer2	-266.879	in h: HF_monomer2 + MP2a5Z_monomer2 + correction_monomer2
HF_part	-10.4497	kJ/mol: 2625.5*(HF_dimer-HF_monomer1-HF_monomer2)
MP2_part	-8.63662	kJ/mol: 2625.5*(MP2a5Z_dimer-MP2a5Z_monomer1-MP2a5Z_monomer2)
correction_part	-0.5053	kJ/mol: 2625.5*(correction_dimer-correction_monomer1-correction_monomer2)
dE	-19.5916	kJ/mol: 2625.5*(E_dimer - E_monomer1 - E_monomer2)
		Turbomole input of coordinates (in Bohr):
		$coord
		3.66305563446404 -1.75771826402506 0.00000000000000 c 1.67128429040258 -2.24904705857533 0.00000000000000 h 5.45640573457252 -3.46981014041945 0.00000000000000 c 5.03121735467325 -5.47103011514535 0.00000000000000 h 7.43872844796956 -2.96336353680610 0.00000000000000 h 4.20540703460222 1.04852504331012 0.00000000000000 c 2.62370626137694 2.73038130157834 0.00000000000000 o 6.77543457532670 1.6059…

## Sheet: R7
the dimer of acrylic acid to describe the C-H…O interaction; a model with R = 344.94 pm between the donor carbon and the acceptor oxygen atoms
quantity (named in a self-explanatory way)	value	unit (with comments)
HF_dimer	-531.554	h
HF_monomer1	-265.775	h
HF_monomer2	-265.775	h
MP2a5Z_dimer	-2.09065	h
MP2a5Z_monomer1	-1.04394	h
MP2a5Z_monomer2	-1.04394	h
CCaTZ_dimer	-2.05069	h
CCaTZ_monomer1	-1.02399	h
CCaTZ_monomer2	-1.02399	h
MP2aTZ_dimer	-1.92866	h
MP2aTZ_monomer1	-0.963073	h
MP2aTZ_monomer2	-0.963073	h
correction_dimer	-0.122029	in h: CCaTZ_dimer - MP2aTZ_dimer
correction_monomer1	-0.0609161	in h: CCaTZ_monomer1 - MP2aTZ_monomer1
correction_monomer2	-0.0609161	in h: CCaTZ_monomer2 - MP2aTZ_monomer2
E_dimer	-533.766	in h: HF_dimer + MP2a5Z_dimer + correction_dimer
E_monomer1	-266.879	in h: HF_monomer1 + MP2a5Z_monomer1 + correction_monomer1
E_monomer2	-266.879	in h: HF_monomer2 + MP2a5Z_monomer2 + correction_monomer2
HF_part	-11.6924	kJ/mol: 2625.5*(HF_dimer-HF_monomer1-HF_monomer2)
MP2_part	-7.2755	kJ/mol: 2625.5*(MP2a5Z_dimer-MP2a5Z_monomer1-MP2a5Z_monomer2)
correction_part	-0.515689	kJ/mol: 2625.5*(correction_dimer-correction_monomer1-correction_monomer2)
dE	-19.4836	kJ/mol: 2625.5*(E_dimer - E_monomer1 - E_monomer2)
		Turbomole input of coordinates (in Bohr):
		$coord
		3.74828228305719 -1.79863083480204 0.00000000000000 c 1.75651093899573 -2.28995962935231 0.00000000000000 h 5.54163238316567 -3.51072271119643 0.00000000000000 c 5.11644400326640 -5.51194268592233 0.00000000000000 h 7.52395509656271 -3.00427610758308 0.00000000000000 h 4.29063368319537 1.00761247253314 0.00000000000000 c 2.70893290997009 2.68946873080136 0.00000000000000 o 6.86066122391985 1.5650…

## Sheet: R8
the dimer of acrylic acid to describe the C-H…O interaction; a model with R = 353.32 pm between the donor carbon and the acceptor oxygen atoms
quantity (named in a self-explanatory way)	value	unit (with comments)
HF_dimer	-531.554	h
HF_monomer1	-265.775	h
HF_monomer2	-265.775	h
MP2a5Z_dimer	-2.09018	h
MP2a5Z_monomer1	-1.04392	h
MP2a5Z_monomer2	-1.04392	h
CCaTZ_dimer	-2.05018	h
CCaTZ_monomer1	-1.02393	h
CCaTZ_monomer2	-1.02393	h
MP2aTZ_dimer	-1.92815	h
MP2aTZ_monomer1	-0.963015	h
MP2aTZ_monomer2	-0.963015	h
correction_dimer	-0.12203	in h: CCaTZ_dimer - MP2aTZ_dimer
correction_monomer1	-0.060919	in h: CCaTZ_monomer1 - MP2aTZ_monomer1
correction_monomer2	-0.060919	in h: CCaTZ_monomer2 - MP2aTZ_monomer2
E_dimer	-533.766	in h: HF_dimer + MP2a5Z_dimer + correction_dimer
E_monomer1	-266.879	in h: HF_monomer1 + MP2a5Z_monomer1 + correction_monomer1
E_monomer2	-266.879	in h: HF_monomer2 + MP2a5Z_monomer2 + correction_monomer2
HF_part	-12.2554	kJ/mol: 2625.5*(HF_dimer-HF_monomer1-HF_monomer2)
MP2_part	-6.12652	kJ/mol: 2625.5*(MP2a5Z_dimer-MP2a5Z_monomer1-MP2a5Z_monomer2)
correction_part	-0.504959	kJ/mol: 2625.5*(correction_dimer-correction_monomer1-correction_monomer2)
dE	-18.8868	kJ/mol: 2625.5*(E_dimer - E_monomer1 - E_monomer2)
		Turbomole input of coordinates (in Bohr):
		$coord
		3.83341444534368 -1.83944891927237 0.00000000000000 c 1.84164310128222 -2.33077771382264 0.00000000000000 h 5.62676454545216 -3.55154079566676 0.00000000000000 c 5.20157616555289 -5.55276077039266 0.00000000000000 h 7.60908725884920 -3.04509419205341 0.00000000000000 h 4.37576584548186 0.96679438806281 0.00000000000000 c 2.79406507225658 2.64865064633103 0.00000000000000 o 6.94579338620634 1.5242…

## Sheet: R9
the dimer of acrylic acid to describe the C-H…O interaction; a model with R = 361.78 pm between the donor carbon and the acceptor oxygen atoms
quantity (named in a self-explanatory way)	value	unit (with comments)
HF_dimer	-531.554	h
HF_monomer1	-265.775	h
HF_monomer2	-265.775	h
MP2a5Z_dimer	-2.08979	h
MP2a5Z_monomer1	-1.04391	h
MP2a5Z_monomer2	-1.04391	h
CCaTZ_dimer	-2.05069	h
CCaTZ_monomer1	-1.02388	h
CCaTZ_monomer2	-1.02388	h
MP2aTZ_dimer	-1.92866	h
MP2aTZ_monomer1	-0.962963	h
MP2aTZ_monomer2	-0.962963	h
correction_dimer	-0.122029	in h: CCaTZ_dimer - MP2aTZ_dimer
correction_monomer1	-0.0609215	in h: CCaTZ_monomer1 - MP2aTZ_monomer1
correction_monomer2	-0.0609215	in h: CCaTZ_monomer2 - MP2aTZ_monomer2
E_dimer	-533.766	in h: HF_dimer + MP2a5Z_dimer + correction_dimer
E_monomer1	-266.879	in h: HF_monomer1 + MP2a5Z_monomer1 + correction_monomer1
E_monomer2	-266.879	in h: HF_monomer2 + MP2a5Z_monomer2 + correction_monomer2
HF_part	-12.3324	kJ/mol: 2625.5*(HF_dimer-HF_monomer1-HF_monomer2)
MP2_part	-5.16141	kJ/mol: 2625.5*(MP2a5Z_dimer-MP2a5Z_monomer1-MP2a5Z_monomer2)
correction_part	-0.486962	kJ/mol: 2625.5*(correction_dimer-correction_monomer1-correction_monomer2)
dE	-17.9808	kJ/mol: 2625.5*(E_dimer - E_monomer1 - E_monomer2)
		Turbomole input of coordinates (in Bohr):
		$coord
		3.91864109393683 -1.88036149004934 0.00000000000000 c 1.92686974987537 -2.37169028459961 0.00000000000000 h 5.71199119404531 -3.59245336644373 0.00000000000000 c 5.28680281414604 -5.59367334116963 0.00000000000000 h 7.69431390744235 -3.08600676283038 0.00000000000000 h 4.46099249407501 0.92588181728584 0.00000000000000 c 2.87929172084973 2.60773807555406 0.00000000000000 o 7.03102003479949 1.4833…

## Sheet: R10
the dimer of acrylic acid to describe the C-H…O interaction; a model with R = 370.32 pm between the donor carbon and the acceptor oxygen atoms
quantity (named in a self-explanatory way)	value	unit (with comments)
HF_dimer	-531.554	h
HF_monomer1	-265.775	h
HF_monomer2	-265.775	h
MP2a5Z_dimer	-2.08946	h
MP2a5Z_monomer1	-1.0439	h
MP2a5Z_monomer2	-1.0439	h
CCaTZ_dimer	-2.04936	h
CCaTZ_monomer1	-1.02384	h
CCaTZ_monomer2	-1.02384	h
MP2aTZ_dimer	-1.92734	h
MP2aTZ_monomer1	-0.962915	h
MP2aTZ_monomer2	-0.962915	h
correction_dimer	-0.122018	in h: CCaTZ_dimer - MP2aTZ_dimer
correction_monomer1	-0.0609239	in h: CCaTZ_monomer1 - MP2aTZ_monomer1
correction_monomer2	-0.0609239	in h: CCaTZ_monomer2 - MP2aTZ_monomer2
E_dimer	-533.765	in h: HF_dimer + MP2a5Z_dimer + correction_dimer
E_monomer1	-266.879	in h: HF_monomer1 + MP2a5Z_monomer1 + correction_monomer1
E_monomer2	-266.879	in h: HF_monomer2 + MP2a5Z_monomer2 + correction_monomer2
HF_part	-12.0718	kJ/mol: 2625.5*(HF_dimer-HF_monomer1-HF_monomer2)
MP2_part	-4.35308	kJ/mol: 2625.5*(MP2a5Z_dimer-MP2a5Z_monomer1-MP2a5Z_monomer2)
correction_part	-0.446714	kJ/mol: 2625.5*(correction_dimer-correction_monomer1-correction_monomer2)
dE	-16.8716	kJ/mol: 2625.5*(E_dimer - E_monomer1 - E_monomer2)
		Turbomole input of coordinates (in Bohr):
		$coord
		4.00377325622333 -1.92127406082632 0.00000000000000 c 2.01200191216187 -2.41260285537659 0.00000000000000 h 5.79712335633180 -3.63336593722071 0.00000000000000 c 5.37193497643254 -5.63458591194661 0.00000000000000 h 7.77944606972885 -3.12691933360736 0.00000000000000 h 4.54612465636151 0.88496924650886 0.00000000000000 c 2.96442388313623 2.56682550477708 0.00000000000000 o 7.11615219708599 1.4424…

[truncated: 11 more sheets: R11, R12, R13, R14, R15, R16, R17, R18, R19, R20, min]
