# Supplementary material for: Quantifying the Intrinsic Strength of C–H⋯O Intermolecular Interactions
Source: Molecules. 2023 May 31;28(11):4478. doi: 10.3390/molecules28114478 (PMC10254764; doi:10.3390/molecules28114478)
Supplement: Supplementary file 1 [file molecules-28-04478-s001.zip › OHO.xlsx]

## Sheet: R1 
the dimer of acrylic acid to describe the O-H…O interaction; a model with R = 232.09 pm between the donor and acceptor oxygen atoms
quantity (named in a self-explanatory way)	value	unit (with comments)
HF_dimer	-531.561	h
HF_monomer1	-265.777	h
HF_monomer2	-265.777	h
MP2a5Z_dimer	-2.09513	h
MP2a5Z_monomer1	-1.04325	h
MP2a5Z_monomer2	-1.04325	h
CCaTZ_dimer	-2.0536	h
CCaTZ_monomer1	-1.02366	h
CCaTZ_monomer2	-1.02366	h
MP2aTZ_dimer	-1.93251	h
MP2aTZ_monomer1	-0.963079	h
MP2aTZ_monomer2	-0.963079	h
correction_dimer	-0.121089	in h: CCaTZ_dimer - MP2aTZ_dimer
correction_monomer1	-0.060581	in h: CCaTZ_monomer1 - MP2aTZ_monomer1
correction_monomer2	-0.060581	in h: CCaTZ_monomer2 - MP2aTZ_monomer2
E_dimer	-533.777	in h: HF_dimer + MP2a5Z_dimer + correction_dimer
E_monomer1	-266.881	in h: HF_monomer1 + MP2a5Z_monomer1 + correction_monomer1
E_monomer2	-266.881	in h: HF_monomer2 + MP2a5Z_monomer2 + correction_monomer2
HF_part	-17.6874	kJ/mol: 2625.5*(HF_dimer-HF_monomer1-HF_monomer2)
MP2_part	-22.6731	kJ/mol: 2625.5*(MP2a5Z_dimer-MP2a5Z_monomer1-MP2a5Z_monomer2)
correction_part	0.191263	kJ/mol: 2625.5*(correction_dimer-correction_monomer1-correction_monomer2)
dE	-40.1693	kJ/mol: 2625.5*(E_dimer - E_monomer1 - E_monomer2)
		Turbomole input of coordinates (in Bohr):
		$coord
		0.02362157666107 3.96842487905985 0.00000000000000 c -0.01795239826241 6.75955037733195 0.00000000000000 c 2.13066621482856 8.08046894421901 0.00000000000000 c -2.12877648869568 1.08659252640925 0.00000000000000 h -1.85476619942726 7.65339083818686 0.00000000000000 h 2.11932785803125 10.12137316773551 0.00000000000000 h 3.92779576720281 7.10348053351714 0.00000000000000 h -2.26483677026344 2.9744…

## Sheet: R2
the dimer of acrylic acid to describe the O-H…O interaction; a model with R = 237.08 pm between the donor and acceptor oxygen atoms
quantity (named in a self-explanatory way)	value	unit (with comments)
HF_dimer	-531.567	h
HF_monomer1	-265.777	h
HF_monomer2	-265.777	h
MP2a5Z_dimer	-2.0945	h
MP2a5Z_monomer1	-1.0432	h
MP2a5Z_monomer2	-1.0432	h
CCaTZ_dimer	-2.05263	h
CCaTZ_monomer1	-1.02337	h
CCaTZ_monomer2	-1.02337	h
MP2aTZ_dimer	-1.93128	h
MP2aTZ_monomer1	-0.962769	h
MP2aTZ_monomer2	-0.962769	h
correction_dimer	-0.121345	in h: CCaTZ_dimer - MP2aTZ_dimer
correction_monomer1	-0.0606037	in h: CCaTZ_monomer1 - MP2aTZ_monomer1
correction_monomer2	-0.0606037	in h: CCaTZ_monomer2 - MP2aTZ_monomer2
E_dimer	-533.783	in h: HF_dimer + MP2a5Z_dimer + correction_dimer
E_monomer1	-266.881	in h: HF_monomer1 + MP2a5Z_monomer1 + correction_monomer1
E_monomer2	-266.881	in h: HF_monomer2 + MP2a5Z_monomer2 + correction_monomer2
HF_part	-34.7368	kJ/mol: 2625.5*(HF_dimer-HF_monomer1-HF_monomer2)
MP2_part	-21.2914	kJ/mol: 2625.5*(MP2a5Z_dimer-MP2a5Z_monomer1-MP2a5Z_monomer2)
correction_part	-0.362137	kJ/mol: 2625.5*(correction_dimer-correction_monomer1-correction_monomer2)
dE	-56.3903	kJ/mol: 2625.5*(E_dimer - E_monomer1 - E_monomer2)
		Turbomole input of coordinates (in Bohr):
		$coord
		0.01889726132886 3.35426388587201 0.00000000000000 c -0.02267671359462 6.14538938414411 0.00000000000000 c 2.12594189949635 7.46630795103117 0.00000000000000 c -2.13350080402789 0.47243153322141 0.00000000000000 h -1.85949051475947 7.03922984499902 0.00000000000000 h 2.11460354269904 9.50721217454767 0.00000000000000 h 3.92307145187060 6.48931954032930 0.00000000000000 h -2.26956108559565 2.36026…

## Sheet: R3
the dimer of acrylic acid to describe the O-H…O interaction; a model with R = 242.06 pm between the donor and acceptor oxygen atoms
quantity (named in a self-explanatory way)	value	unit (with comments)
HF_dimer	-531.572	h
HF_monomer1	-265.777	h
HF_monomer2	-265.777	h
MP2a5Z_dimer	-2.09388	h
MP2a5Z_monomer1	-1.04315	h
MP2a5Z_monomer2	-1.04315	h
CCaTZ_dimer	-2.05263	h
CCaTZ_monomer1	-1.02337	h
CCaTZ_monomer2	-1.02337	h
MP2aTZ_dimer	-1.93128	h
MP2aTZ_monomer1	-0.962769	h
MP2aTZ_monomer2	-0.962769	h
correction_dimer	-0.121345	in h: CCaTZ_dimer - MP2aTZ_dimer
correction_monomer1	-0.0606037	in h: CCaTZ_monomer1 - MP2aTZ_monomer1
correction_monomer2	-0.0606037	in h: CCaTZ_monomer2 - MP2aTZ_monomer2
E_dimer	-533.787	in h: HF_dimer + MP2a5Z_dimer + correction_dimer
E_monomer1	-266.881	in h: HF_monomer1 + MP2a5Z_monomer1 + correction_monomer1
E_monomer2	-266.881	in h: HF_monomer2 + MP2a5Z_monomer2 + correction_monomer2
HF_part	-47.4393	kJ/mol: 2625.5*(HF_dimer-HF_monomer1-HF_monomer2)
MP2_part	-19.8958	kJ/mol: 2625.5*(MP2a5Z_dimer-MP2a5Z_monomer1-MP2a5Z_monomer2)
correction_part	-0.362137	kJ/mol: 2625.5*(correction_dimer-correction_monomer1-correction_monomer2)
dE	-67.6972	kJ/mol: 2625.5*(E_dimer - E_monomer1 - E_monomer2)
		Turbomole input of coordinates (in Bohr):
		$coord
		0.01984212439530 3.40150703919416 0.00000000000000 c -0.02173185052818 6.19263253746626 0.00000000000000 c 2.12688676256279 7.51355110435331 0.00000000000000 c -2.13255594096145 0.51967468654356 0.00000000000000 h -1.85854565169303 7.08647299832116 0.00000000000000 h 2.11554840576548 9.55445532786982 0.00000000000000 h 3.92401631493704 6.53656269365145 0.00000000000000 h -2.26861622252921 2.40751…

## Sheet: R4
the dimer of acrylic acid to describe the O-H…O interaction; a model with R = 247.06 pm between the donor and acceptor oxygen atoms
quantity (named in a self-explanatory way)	value	unit (with comments)
HF_dimer	-531.575	h
HF_monomer1	-265.777	h
HF_monomer2	-265.777	h
MP2a5Z_dimer	-2.09324	h
MP2a5Z_monomer1	-1.04311	h
MP2a5Z_monomer2	-1.04311	h
CCaTZ_dimer	-2.05212	h
CCaTZ_monomer1	-1.02325	h
CCaTZ_monomer2	-1.02325	h
MP2aTZ_dimer	-1.93066	h
MP2aTZ_monomer1	-0.962636	h
MP2aTZ_monomer2	-0.962636	h
correction_dimer	-0.121458	in h: CCaTZ_dimer - MP2aTZ_dimer
correction_monomer1	-0.0606135	in h: CCaTZ_monomer1 - MP2aTZ_monomer1
correction_monomer2	-0.0606135	in h: CCaTZ_monomer2 - MP2aTZ_monomer2
E_dimer	-533.79	in h: HF_dimer + MP2a5Z_dimer + correction_dimer
E_monomer1	-266.881	in h: HF_monomer1 + MP2a5Z_monomer1 + correction_monomer1
E_monomer2	-266.881	in h: HF_monomer2 + MP2a5Z_monomer2 + correction_monomer2
HF_part	-56.7351	kJ/mol: 2625.5*(HF_dimer-HF_monomer1-HF_monomer2)
MP2_part	-18.4424	kJ/mol: 2625.5*(MP2a5Z_dimer-MP2a5Z_monomer1-MP2a5Z_monomer2)
correction_part	-0.605685	kJ/mol: 2625.5*(correction_dimer-correction_monomer1-correction_monomer2)
dE	-75.7832	kJ/mol: 2625.5*(E_dimer - E_monomer1 - E_monomer2)
		Turbomole input of coordinates (in Bohr):
		$coord
		0.01889726132886 3.44875019251630 0.00000000000000 c -0.02267671359462 6.23987569078840 0.00000000000000 c 2.12594189949635 7.56079425767546 0.00000000000000 c -2.13350080402789 0.56691783986570 0.00000000000000 h -1.85949051475947 7.13371615164331 0.00000000000000 h 2.11460354269904 9.60169848119196 0.00000000000000 h 3.92307145187060 6.58380584697359 0.00000000000000 h -2.26956108559565 2.45475…

## Sheet: R5
the dimer of acrylic acid to describe the O-H…O interaction; a model with R = 262.02 pm between the donor and acceptor oxygen atoms
quantity (named in a self-explanatory way)	value	unit (with comments)
HF_dimer	-531.58	h
HF_monomer1	-265.777	h
HF_monomer2	-265.777	h
MP2a5Z_dimer	-2.09205	h
MP2a5Z_monomer1	-1.04304	h
MP2a5Z_monomer2	-1.04304	h
CCaTZ_dimer	-2.05112	h
CCaTZ_monomer1	-1.02304	h
CCaTZ_monomer2	-1.02304	h
MP2aTZ_dimer	-1.92948	h
MP2aTZ_monomer1	-0.962408	h
MP2aTZ_monomer2	-0.962408	h
correction_dimer	-0.12164	in h: CCaTZ_dimer - MP2aTZ_dimer
correction_monomer1	-0.0606299	in h: CCaTZ_monomer1 - MP2aTZ_monomer1
correction_monomer2	-0.0606299	in h: CCaTZ_monomer2 - MP2aTZ_monomer2
E_dimer	-533.793	in h: HF_dimer + MP2a5Z_dimer + correction_dimer
E_monomer1	-266.881	in h: HF_monomer1 + MP2a5Z_monomer1 + correction_monomer1
E_monomer2	-266.881	in h: HF_monomer2 + MP2a5Z_monomer2 + correction_monomer2
HF_part	-67.6211	kJ/mol: 2625.5*(HF_dimer-HF_monomer1-HF_monomer2)
MP2_part	-15.6809	kJ/mol: 2625.5*(MP2a5Z_dimer-MP2a5Z_monomer1-MP2a5Z_monomer2)
correction_part	-0.999593	kJ/mol: 2625.5*(correction_dimer-correction_monomer1-correction_monomer2)
dE	-84.3016	kJ/mol: 2625.5*(E_dimer - E_monomer1 - E_monomer2)
		Turbomole input of coordinates (in Bohr):
		$coord
		0.02078698746174 3.54323649916058 0.00000000000000 c -0.02078698746174 6.33436199743268 0.00000000000000 c 2.12783162562923 7.65528056431974 0.00000000000000 c -2.13161107789501 0.66140414650998 0.00000000000000 h -1.85760078862659 7.22820245828759 0.00000000000000 h 2.11649326883192 9.69618478783624 0.00000000000000 h 3.92496117800348 6.67829215361787 0.00000000000000 h -2.26767135946277 2.54924…

## Sheet: R6
the dimer of acrylic acid to describe the O-H…O interaction; a model with R = 267.01 pm between the donor and acceptor oxygen atoms
quantity (named in a self-explanatory way)	value	unit (with comments)
HF_dimer	-531.581	h
HF_monomer1	-265.777	h
HF_monomer2	-265.777	h
MP2a5Z_dimer	-2.09148	h
MP2a5Z_monomer1	-1.04301	h
MP2a5Z_monomer2	-1.04301	h
CCaTZ_dimer	-2.05063	h
CCaTZ_monomer1	-1.02295	h
CCaTZ_monomer2	-1.02295	h
MP2aTZ_dimer	-1.92892	h
MP2aTZ_monomer1	-0.962312	h
MP2aTZ_monomer2	-0.962312	h
correction_dimer	-0.121713	in h: CCaTZ_dimer - MP2aTZ_dimer
correction_monomer1	-0.0606367	in h: CCaTZ_monomer1 - MP2aTZ_monomer1
correction_monomer2	-0.0606367	in h: CCaTZ_monomer2 - MP2aTZ_monomer2
E_dimer	-533.794	in h: HF_dimer + MP2a5Z_dimer + correction_dimer
E_monomer1	-266.881	in h: HF_monomer1 + MP2a5Z_monomer1 + correction_monomer1
E_monomer2	-266.881	in h: HF_monomer2 + MP2a5Z_monomer2 + correction_monomer2
HF_part	-70.2748	kJ/mol: 2625.5*(HF_dimer-HF_monomer1-HF_monomer2)
MP2_part	-14.3521	kJ/mol: 2625.5*(MP2a5Z_dimer-MP2a5Z_monomer1-MP2a5Z_monomer2)
correction_part	-1.15359	kJ/mol: 2625.5*(correction_dimer-correction_monomer1-correction_monomer2)
dE	-85.7805	kJ/mol: 2625.5*(E_dimer - E_monomer1 - E_monomer2)
		Turbomole input of coordinates (in Bohr):
		$coord
		0.02078698746174 3.59047965248272 0.00000000000000 c -0.02078698746174 6.38160515075482 0.00000000000000 c 2.12783162562923 7.70252371764188 0.00000000000000 c -2.13161107789501 0.70864729983212 0.00000000000000 h -1.85760078862659 7.27544561160973 0.00000000000000 h 2.11649326883192 9.74342794115838 0.00000000000000 h 3.92496117800348 6.72553530694001 0.00000000000000 h -2.26767135946277 2.59648…

## Sheet: R7
the dimer of acrylic acid to describe the O-H…O interaction; a model with R = 272.00 pm between the donor and acceptor oxygen atoms
quantity (named in a self-explanatory way)	value	unit (with comments)
HF_dimer	-531.581	h
HF_monomer1	-265.777	h
HF_monomer2	-265.777	h
MP2a5Z_dimer	-2.09094	h
MP2a5Z_monomer1	-1.04298	h
MP2a5Z_monomer2	-1.04298	h
CCaTZ_dimer	-2.05016	h
CCaTZ_monomer1	-1.02287	h
CCaTZ_monomer2	-1.02287	h
MP2aTZ_dimer	-1.92839	h
MP2aTZ_monomer1	-0.962225	h
MP2aTZ_monomer2	-0.962225	h
correction_dimer	-0.121772	in h: CCaTZ_dimer - MP2aTZ_dimer
correction_monomer1	-0.0606427	in h: CCaTZ_monomer1 - MP2aTZ_monomer1
correction_monomer2	-0.0606427	in h: CCaTZ_monomer2 - MP2aTZ_monomer2
E_dimer	-533.794	in h: HF_dimer + MP2a5Z_dimer + correction_dimer
E_monomer1	-266.881	in h: HF_monomer1 + MP2a5Z_monomer1 + correction_monomer1
E_monomer2	-266.881	in h: HF_monomer2 + MP2a5Z_monomer2 + correction_monomer2
HF_part	-71.5751	kJ/mol: 2625.5*(HF_dimer-HF_monomer1-HF_monomer2)
MP2_part	-13.0957	kJ/mol: 2625.5*(MP2a5Z_dimer-MP2a5Z_monomer1-MP2a5Z_monomer2)
correction_part	-1.2782	kJ/mol: 2625.5*(correction_dimer-correction_monomer1-correction_monomer2)
dE	-85.949	kJ/mol: 2625.5*(E_dimer - E_monomer1 - E_monomer2)
		Turbomole input of coordinates (in Bohr):
		$coord
		0.02078698746174 3.63772280580486 0.00000000000000 c -0.02078698746174 6.42884830407696 0.00000000000000 c 2.12783162562923 7.74976687096402 0.00000000000000 c -2.13161107789501 0.75589045315426 0.00000000000000 h -1.85760078862659 7.32268876493187 0.00000000000000 h 2.11649326883192 9.79067109448052 0.00000000000000 h 3.92496117800348 6.77277846026215 0.00000000000000 h -2.26767135946277 2.64372…

## Sheet: R8
the dimer of acrylic acid to describe the O-H…O interaction; a model with R = 276.99 pm between the donor and acceptor oxygen atoms
quantity (named in a self-explanatory way)	value	unit (with comments)
HF_dimer	-531.581	h
HF_monomer1	-265.777	h
HF_monomer2	-265.777	h
MP2a5Z_dimer	-2.09044	h
MP2a5Z_monomer1	-1.04295	h
MP2a5Z_monomer2	-1.04295	h
CCaTZ_dimer	-2.04971	h
CCaTZ_monomer1	-1.0228	h
CCaTZ_monomer2	-1.0228	h
MP2aTZ_dimer	-1.92789	h
MP2aTZ_monomer1	-0.962148	h
MP2aTZ_monomer2	-0.962148	h
correction_dimer	-0.121819	in h: CCaTZ_dimer - MP2aTZ_dimer
correction_monomer1	-0.0606479	in h: CCaTZ_monomer1 - MP2aTZ_monomer1
correction_monomer2	-0.0606479	in h: CCaTZ_monomer2 - MP2aTZ_monomer2
E_dimer	-533.793	in h: HF_dimer + MP2a5Z_dimer + correction_dimer
E_monomer1	-266.88	in h: HF_monomer1 + MP2a5Z_monomer1 + correction_monomer1
E_monomer2	-266.88	in h: HF_monomer2 + MP2a5Z_monomer2 + correction_monomer2
HF_part	-71.8171	kJ/mol: 2625.5*(HF_dimer-HF_monomer1-HF_monomer2)
MP2_part	-11.9049	kJ/mol: 2625.5*(MP2a5Z_dimer-MP2a5Z_monomer1-MP2a5Z_monomer2)
correction_part	-1.37495	kJ/mol: 2625.5*(correction_dimer-correction_monomer1-correction_monomer2)
dE	-85.097	kJ/mol: 2625.5*(E_dimer - E_monomer1 - E_monomer2)
		Turbomole input of coordinates (in Bohr):
		$coord
		0.02078698746174 3.68496595912700 0.00000000000000 c -0.02078698746174 6.47609145739910 0.00000000000000 c 2.12783162562923 7.79701002428616 0.00000000000000 c -2.13161107789501 0.80313360647640 0.00000000000000 h -1.85760078862659 7.36993191825401 0.00000000000000 h 2.11649326883192 9.83791424780266 0.00000000000000 h 3.92496117800348 6.82002161358429 0.00000000000000 h -2.26767135946277 2.69097…

## Sheet: R9
the dimer of acrylic acid to describe the O-H…O interaction; a model with R = 281.98 pm between the donor and acceptor oxygen atoms
quantity (named in a self-explanatory way)	value	unit (with comments)
HF_dimer	-531.581	h
HF_monomer1	-265.777	h
HF_monomer2	-265.777	h
MP2a5Z_dimer	-2.08997	h
MP2a5Z_monomer1	-1.04293	h
MP2a5Z_monomer2	-1.04293	h
CCaTZ_dimer	-2.04929	h
CCaTZ_monomer1	-1.02273	h
CCaTZ_monomer2	-1.02273	h
MP2aTZ_dimer	-1.92743	h
MP2aTZ_monomer1	-0.96208	h
MP2aTZ_monomer2	-0.96208	h
correction_dimer	-0.121855	in h: CCaTZ_dimer - MP2aTZ_dimer
correction_monomer1	-0.0606524	in h: CCaTZ_monomer1 - MP2aTZ_monomer1
correction_monomer2	-0.0606524	in h: CCaTZ_monomer2 - MP2aTZ_monomer2
E_dimer	-533.793	in h: HF_dimer + MP2a5Z_dimer + correction_dimer
E_monomer1	-266.88	in h: HF_monomer1 + MP2a5Z_monomer1 + correction_monomer1
E_monomer2	-266.88	in h: HF_monomer2 + MP2a5Z_monomer2 + correction_monomer2
HF_part	-71.2288	kJ/mol: 2625.5*(HF_dimer-HF_monomer1-HF_monomer2)
MP2_part	-10.7977	kJ/mol: 2625.5*(MP2a5Z_dimer-MP2a5Z_monomer1-MP2a5Z_monomer2)
correction_part	-1.44512	kJ/mol: 2625.5*(correction_dimer-correction_monomer1-correction_monomer2)
dE	-83.4716	kJ/mol: 2625.5*(E_dimer - E_monomer1 - E_monomer2)
		Turbomole input of coordinates (in Bohr):
		$coord
		0.02173185052818 3.73220911244914 0.00000000000000 c -0.01984212439530 6.52333461072124 0.00000000000000 c 2.12877648869567 7.84425317760830 0.00000000000000 c -2.13066621482857 0.85037675979854 0.00000000000000 h -1.85665592556015 7.41717507157615 0.00000000000000 h 2.11743813189836 9.88515740112480 0.00000000000000 h 3.92590604106992 6.86726476690643 0.00000000000000 h -2.26672649639633 2.73821…

## Sheet: R10
the dimer of acrylic acid to describe the O-H…O interaction; a model with R = 286.98 pm between the donora and acceptor oxygen atoms
quantity (named in a self-explanatory way)	value	unit (with comments)
HF_dimer	-531.58	h
HF_monomer1	-265.777	h
HF_monomer2	-265.777	h
MP2a5Z_dimer	-2.08953	h
MP2a5Z_monomer1	-1.0429	h
MP2a5Z_monomer2	-1.0429	h
CCaTZ_dimer	-2.04889	h
CCaTZ_monomer1	-1.02268	h
CCaTZ_monomer2	-1.02268	h
MP2aTZ_dimer	-1.92701	h
MP2aTZ_monomer1	-0.962019	h
MP2aTZ_monomer2	-0.962019	h
correction_dimer	-0.121881	in h: CCaTZ_dimer - MP2aTZ_dimer
correction_monomer1	-0.0606563	in h: CCaTZ_monomer1 - MP2aTZ_monomer1
correction_monomer2	-0.0606563	in h: CCaTZ_monomer2 - MP2aTZ_monomer2
E_dimer	-533.792	in h: HF_dimer + MP2a5Z_dimer + correction_dimer
E_monomer1	-266.88	in h: HF_monomer1 + MP2a5Z_monomer1 + correction_monomer1
E_monomer2	-266.88	in h: HF_monomer2 + MP2a5Z_monomer2 + correction_monomer2
HF_part	-70.0251	kJ/mol: 2625.5*(HF_dimer-HF_monomer1-HF_monomer2)
MP2_part	-9.76279	kJ/mol: 2625.5*(MP2a5Z_dimer-MP2a5Z_monomer1-MP2a5Z_monomer2)
correction_part	-1.49283	kJ/mol: 2625.5*(correction_dimer-correction_monomer1-correction_monomer2)
dE	-81.2807	kJ/mol: 2625.5*(E_dimer - E_monomer1 - E_monomer2)
		Turbomole input of coordinates (in Bohr):
		$coord
		0.02173185052818 3.77945226577128 0.00000000000000 c -0.01984212439530 6.57057776404338 0.00000000000000 c 2.12877648869567 7.89149633093044 0.00000000000000 c -2.13066621482857 0.89761991312068 0.00000000000000 h -1.85665592556015 7.46441822489829 0.00000000000000 h 2.11743813189836 9.93240055444694 0.00000000000000 h 3.92590604106992 6.91450792022857 0.00000000000000 h -2.26672649639633 2.78545…

[truncated: 11 more sheets: R11, R12, R13, R14, R15, R16, R17, R18, R19, R20, min]
